# Supplementary material for: Elaphroporia ailaoshanensis gen. et sp. nov. in Polyporales (Basidiomycota)
Source: MycoKeys. 2018 Jan 30;(29):81–95. doi: 10.3897/mycokeys.29.22086 (PMC5804141; doi:10.3897/mycokeys.29.22086)
Supplement: XML Treatment for Elaphroporia [file mycokeys.29.22086-treatment1.xml]

<!DOCTYPE tp:taxon-treatment
  PUBLIC "-//TaxonX//DTD Taxonomic Treatment Publishing DTD v0 20100105//EN" "tax-treatment-NSO.dtd">
<tp:taxon-treatment xmlns:tp="http://www.plazi.org/taxpub"><tp:treatment-meta><kwd-group><label>Taxon classification</label><kwd><named-content xmlns:xlink="http://www.w3.org/1999/xlink" content-type="kingdom">Fungi</named-content></kwd><kwd><named-content xmlns:xlink="http://www.w3.org/1999/xlink" content-type="order">Polyporales</named-content></kwd><kwd><named-content xmlns:xlink="http://www.w3.org/1999/xlink" content-type="family">Meruliaceae</named-content></kwd></kwd-group><mixed-citation publication-type="journal"><person-group><name><surname>Wu</surname><given-names>Zi-Qiang</given-names></name><name><surname>Xu</surname><given-names>Tai-Min</given-names></name><name><surname>Shen</surname><given-names>Shan</given-names></name><name><surname>Liu</surname><given-names>Xiang-Fu</given-names></name><name><surname>Luo</surname><given-names>Kai-Yue</given-names></name><name><surname>Zhao</surname><given-names>Chang-Lin</given-names></name></person-group><article-title>
          <italic><tp:taxon-name><tp:taxon-name-part taxon-name-part-type="genus" reg="Elaphroporia">Elaphroporia</tp:taxon-name-part> <tp:taxon-name-part taxon-name-part-type="species" reg="ailaoshanensis">ailaoshanensis</tp:taxon-name-part></tp:taxon-name></italic> gen. et sp. nov. in <tp:taxon-name><tp:taxon-name-part taxon-name-part-type="order">Polyporales</tp:taxon-name-part></tp:taxon-name> (<tp:taxon-name><tp:taxon-name-part taxon-name-part-type="genus" reg="Basidiomycota">Basidiomycota</tp:taxon-name-part></tp:taxon-name>)</article-title><source>MycoKeys</source><day>30</day><month>1</month><year>2018</year><volume>2018</volume><issue>29</issue><fpage>81</fpage><lpage>95</lpage><pub-id pub-id-type="doi">10.3897/mycokeys.29.22086</pub-id></mixed-citation></tp:treatment-meta><tp:nomenclature><tp:taxon-name>
            <tp:taxon-name-part taxon-name-part-type="genus" reg="Elaphroporia">Elaphroporia</tp:taxon-name-part>
            <object-id xmlns:xlink="http://www.w3.org/1999/xlink" content-type="mycobank" xlink:type="simple">823915</object-id>
          </tp:taxon-name><tp:taxon-authority>Z.Q. Wu &amp; C.L. Zhao</tp:taxon-authority><tp:taxon-status xmlns:xlink="http://www.w3.org/1999/xlink" xlink:type="simple">gen. nov.</tp:taxon-status></tp:nomenclature><tp:treatment-sec sec-type="diagnosis" id="SECID0E4MAI"><title>Diagnosis.</title><p>Differs from other genera in <tp:taxon-name><tp:taxon-name-part taxon-name-part-type="order">Polyporales</tp:taxon-name-part></tp:taxon-name> by resupinate basidiocarps becoming rigid and light-weight upon drying, a monomitic hyphal system, thick-walled generative hyphae bearing both clamp connections and simple septa and hyaline, thin-walled, smooth, <abbrev xmlns:xlink="http://www.w3.org/1999/xlink" xlink:title="Melzer’s reagent" id="ABBRID0EINAI" xlink:type="simple">IKI</abbrev>–, <abbrev xmlns:xlink="http://www.w3.org/1999/xlink" xlink:title="Cotton Blue" id="ABBRID0EMNAI" xlink:type="simple">CB</abbrev>– basidiospores.</p></tp:treatment-sec><tp:treatment-sec sec-type="type species" id="SECID0EQNAI"><title>Type species.</title><p>
            <italic><tp:taxon-name><tp:taxon-name-part taxon-name-part-type="genus" reg="Elaphroporia">Elaphroporia</tp:taxon-name-part> <tp:taxon-name-part taxon-name-part-type="species" reg="ailaoshanensis">ailaoshanensis</tp:taxon-name-part></tp:taxon-name></italic> Z.Q. Wu &amp; C.L. Zhao.</p></tp:treatment-sec><tp:treatment-sec sec-type="etymology" id="SECID0EBOAI"><title>Etymology.</title><p>
            <italic><tp:taxon-name><tp:taxon-name-part taxon-name-part-type="genus" reg="Elaphroporia">Elaphroporia</tp:taxon-name-part></tp:taxon-name></italic> (Lat.): referring to the basidiocarps light-weight upon drying.</p><!--PageBreak--><p>Basidiocarps annual, resupinate, becoming rigid and light-weight up on drying. Pore surface cream to pale yellow when fresh, turning to yellow upon drying. Hyphal system monomitic; generative hyphae thick-walled bearing both clamp connections and simple septa, slightly amyloid, <abbrev xmlns:xlink="http://www.w3.org/1999/xlink" xlink:title="Cotton Blue" id="ABBRID0EROAI" xlink:type="simple">CB</abbrev>+. Basidiospores ellipsoid, hyaline, thin-walled, smooth, <abbrev xmlns:xlink="http://www.w3.org/1999/xlink" xlink:title="Melzer’s reagent" id="ABBRID0EVOAI" xlink:type="simple">IKI</abbrev>–, <abbrev xmlns:xlink="http://www.w3.org/1999/xlink" xlink:title="Cotton Blue" id="ABBRID0EZOAI" xlink:type="simple">CB</abbrev>–.</p></tp:treatment-sec></tp:taxon-treatment>
