# Supplementary material for: Elaphroporia ailaoshanensis gen. et sp. nov. in Polyporales (Basidiomycota)
Source: MycoKeys. 2018 Jan 30;(29):81–95. doi: 10.3897/mycokeys.29.22086 (PMC5804141; doi:10.3897/mycokeys.29.22086)
Supplement: XML Treatment for Elaphroporia ailaoshanensis [file mycokeys.29.22086-treatment2.xml]

<!DOCTYPE tp:taxon-treatment
  PUBLIC "-//TaxonX//DTD Taxonomic Treatment Publishing DTD v0 20100105//EN" "tax-treatment-NSO.dtd">
<tp:taxon-treatment xmlns:tp="http://www.plazi.org/taxpub"><tp:treatment-meta><kwd-group><label>Taxon classification</label><kwd><named-content xmlns:xlink="http://www.w3.org/1999/xlink" content-type="kingdom">Fungi</named-content></kwd><kwd><named-content xmlns:xlink="http://www.w3.org/1999/xlink" content-type="order">Polyporales</named-content></kwd><kwd><named-content xmlns:xlink="http://www.w3.org/1999/xlink" content-type="family">Meruliaceae</named-content></kwd></kwd-group><mixed-citation publication-type="journal"><person-group><name><surname>Wu</surname><given-names>Zi-Qiang</given-names></name><name><surname>Xu</surname><given-names>Tai-Min</given-names></name><name><surname>Shen</surname><given-names>Shan</given-names></name><name><surname>Liu</surname><given-names>Xiang-Fu</given-names></name><name><surname>Luo</surname><given-names>Kai-Yue</given-names></name><name><surname>Zhao</surname><given-names>Chang-Lin</given-names></name></person-group><article-title>
          <italic><tp:taxon-name><tp:taxon-name-part taxon-name-part-type="genus" reg="Elaphroporia">Elaphroporia</tp:taxon-name-part> <tp:taxon-name-part taxon-name-part-type="species" reg="ailaoshanensis">ailaoshanensis</tp:taxon-name-part></tp:taxon-name></italic> gen. et sp. nov. in <tp:taxon-name><tp:taxon-name-part taxon-name-part-type="order">Polyporales</tp:taxon-name-part></tp:taxon-name> (<tp:taxon-name><tp:taxon-name-part taxon-name-part-type="genus" reg="Basidiomycota">Basidiomycota</tp:taxon-name-part></tp:taxon-name>)</article-title><source>MycoKeys</source><day>30</day><month>1</month><year>2018</year><volume>2018</volume><issue>29</issue><fpage>81</fpage><lpage>95</lpage><pub-id pub-id-type="doi">10.3897/mycokeys.29.22086</pub-id></mixed-citation></tp:treatment-meta><tp:nomenclature><tp:taxon-name>
            <tp:taxon-name-part taxon-name-part-type="genus" reg="Elaphroporia">Elaphroporia</tp:taxon-name-part>
            <tp:taxon-name-part taxon-name-part-type="species" reg="ailaoshanensis">ailaoshanensis</tp:taxon-name-part>
            <object-id xmlns:xlink="http://www.w3.org/1999/xlink" content-type="mycobank" xlink:type="simple">823916</object-id>
          </tp:taxon-name><tp:taxon-authority>Z.Q. Wu &amp; C.L. Zhao</tp:taxon-authority><tp:taxon-status xmlns:xlink="http://www.w3.org/1999/xlink" xlink:type="simple">sp. nov.</tp:taxon-status><xref ref-type="fig" rid="F3">Figs 3</xref><xref ref-type="fig" rid="F4">, 4</xref></tp:nomenclature><tp:treatment-sec sec-type="diagnosis" id="SECID0ESQAI"><title>Diagnosis.</title><p>This species is distinguished by the cream to yellow pore surface upon drying; pores angular, 7–9 per mm. Hyphal system monomitic; generative hyphae thick-walled bearing both clamp connections and simple septa, slightly amyloid, <abbrev xmlns:xlink="http://www.w3.org/1999/xlink" xlink:title="Cotton Blue" id="ABBRID0EYQAI" xlink:type="simple">CB</abbrev>+. Basidiospores ellipsoid, hyaline, thin-walled, smooth, <abbrev xmlns:xlink="http://www.w3.org/1999/xlink" xlink:title="Melzer’s reagent" id="ABBRID0E3QAI" xlink:type="simple">IKI</abbrev>–, <abbrev xmlns:xlink="http://www.w3.org/1999/xlink" xlink:title="Cotton Blue" id="ABBRID0EARAI" xlink:type="simple">CB</abbrev>–, 1.9–2.5 × 1.5–2 µm.</p><fig id="F3" position="float" orientation="portrait"><label>Figure 3.</label><caption><p>Basidiomata of <italic><tp:taxon-name><tp:taxon-name-part taxon-name-part-type="genus" reg="Elaphroporia">Elaphroporia</tp:taxon-name-part> <tp:taxon-name-part taxon-name-part-type="species" reg="ailaoshanensis">ailaoshanensis</tp:taxon-name-part></tp:taxon-name></italic> (holotype). Scale bars: 1 cm (<bold>A</bold>); 1 mm (<bold>B</bold>).</p></caption><graphic xmlns:xlink="http://www.w3.org/1999/xlink" xlink:href="mycokeys-29-081-g003.jpg" position="float" orientation="portrait" xlink:type="simple" id="oo_182396.jpg"/></fig><fig id="F4" position="float" orientation="portrait"><label>Figure 4.</label><caption><p>Microscopic structures of <italic><tp:taxon-name><tp:taxon-name-part taxon-name-part-type="genus" reg="Elaphroporia">Elaphroporia</tp:taxon-name-part> <tp:taxon-name-part taxon-name-part-type="species" reg="ailaoshanensis">ailaoshanensis</tp:taxon-name-part></tp:taxon-name></italic> (drawn from the holotype). <bold>A</bold> Basidiospores <bold>B</bold> Basidia and basidioles <bold>C</bold> Hyphae from trama <bold>D</bold> Hyphae from subiculum.</p></caption><graphic xmlns:xlink="http://www.w3.org/1999/xlink" xlink:href="mycokeys-29-081-g004.jpg" position="float" orientation="portrait" xlink:type="simple" id="oo_182397.jpg"/></fig></tp:treatment-sec><tp:treatment-sec sec-type="Holotype" id="SECID0EATAI"><title>Holotype</title><p>CHINA. Yunnan Province: Jingdong county, Ailaoshan Nature Reserve, 2 October 2016, on the angiosperm trunk, CLZhao 595 (Holotype in <named-content xmlns:xlink="http://www.w3.org/1999/xlink" content-type="dwc:institutional_code" xlink:type="simple">SWFC</named-content>).</p></tp:treatment-sec><tp:treatment-sec sec-type="etymology" id="SECID0ELTAI"><title>Etymology.</title><p>
            <italic>Ailaoshanensis</italic> (Lat.): referring to the locality (Ailaoshan) of the type specimens.</p></tp:treatment-sec><tp:treatment-sec sec-type="Basidiocarps" id="SECID0EYTAI"><title>Basidiocarps.</title><p>Annual, resupinate, easy to separate from substrate, soft corky when fresh, without odour or taste when fresh, becoming rigid and light-weight up on drying, up to 5 cm long, 3.5 cm wide, 4 mm thick at centre. Pore surface cream to pale yellow when fresh, turning to yellow upon drying; pores angular, 7–9 per mm; dissepiments thin, entire. Sterile margin narrow, cream, up to 1 mm wide. Subiculum thin, cream, corky, up to 0.2 mm thick. Tubes concolorous with pore surface, hard corky, up to 3.8 mm long.</p></tp:treatment-sec><tp:treatment-sec sec-type="Hyphal structure" id="SECID0E4TAI"><title>Hyphal structure.</title><p>Hyphal system monomitic; generative hyphae thick-walled, slightly amyloid, <abbrev xmlns:xlink="http://www.w3.org/1999/xlink" xlink:title="Cotton Blue" id="ABBRID0EDUAI" xlink:type="simple">CB</abbrev>+; tissues unchanged in <abbrev xmlns:xlink="http://www.w3.org/1999/xlink" xlink:title="5% potassium hydroxide" id="ABBRID0EHUAI" xlink:type="simple">KOH</abbrev>.</p></tp:treatment-sec><tp:treatment-sec sec-type="Subiculum" id="SECID0ELUAI"><title>Subiculum.</title><p>Generative hyphae hyaline, thick-walled bearing both clamp connections and simple septa, simple septa more frequent than clamps, occasionally branched, interwoven, 3.5–5.5 µm in diam.</p></tp:treatment-sec><tp:treatment-sec sec-type="Tubes" id="SECID0EQUAI"><title>Tubes.</title><p>Generative hyphae hyaline, thick-walled bearing simple septa only, occasionally branched, 3–5 µm in diameter. Cystidia and cystidioles absent; basidia clavate, with four sterigmata and a basal clamp connection, 10.5–14.5 × 3.5–4.5 µm; basidioles dominant, in shape similar to basidia, but slightly smaller.</p></tp:treatment-sec><tp:treatment-sec sec-type="Spores" id="SECID0EVUAI"><title>Spores.</title><p>Basidiospores ellipsoid, hyaline, thin-walled, smooth, <abbrev xmlns:xlink="http://www.w3.org/1999/xlink" xlink:title="Melzer’s reagent" id="ABBRID0E2UAI" xlink:type="simple">IKI</abbrev>–, <abbrev xmlns:xlink="http://www.w3.org/1999/xlink" xlink:title="Cotton Blue" id="ABBRID0E6UAI" xlink:type="simple">CB</abbrev>–, (1.7–)1.9–2.5(–2.9) × (1.3–)1.5–2(–2.2) µm, L = 2.29 µm, W = 1.74 µm, Q = 1.33–1.81 (n = 120/4).</p></tp:treatment-sec><tp:treatment-sec sec-type="material" id="SECID0EDVAI"><title>Additional specimens examined</title><p>
            <bold>(paratypes)</bold>. CHINA. Yunnan Province: Jingdong county, Ailaoshan Nature Reserve, 2 October 2016, on the angiosperm trunk, CLZhao 596, CLZhao 597, CLZhao 598 (<named-content xmlns:xlink="http://www.w3.org/1999/xlink" content-type="dwc:institutional_code" xlink:type="simple">SWFC</named-content>).</p><!--PageBreak--><!--PageBreak--></tp:treatment-sec></tp:taxon-treatment>
